# Supplementary material for: Cyclophilin A as a Pro-Inflammatory Factor Exhibits Embryotoxic and Teratogenic Effects during Fetal Organogenesis
Source: Int J Mol Sci. 2023 Jul 10;24(14):11279. doi: 10.3390/ijms241411279 (PMC10380070; doi:10.3390/ijms241411279)
Supplement: Supplementary file 1 [file ijms-24-11279-s001.zip]

Archive with 12 entries (12 files):
- Supplementary Table S1.pdf
- Supplementary Table S2.pdf
- Supplementary Table S3.pdf
- Supplementary Table S4.pdf
- Supplementary Table S5.pdf
- supplementary-fig-S1.jpeg
- supplementary-fig-S2.jpeg
- supplementary-fig-S3.jpeg
- supplementary-fig-S4.jpeg
- supplementary-fig-S5.jpeg
- supplementary-fig-S6.jpeg
- supplementary-fig-S7.jpeg
